# Supplementary material for: Consilience in the Peripheral Sensory Adaptation Response
Source: Front Hum Neurosci. 2021 Oct 22;15:727551. doi: 10.3389/fnhum.2021.727551 (PMC8569822; doi:10.3389/fnhum.2021.727551)
Supplement: Supplementary file 1 [file Data_Sheet_1.CSV]

	Reference	Data Source	SR	PR	SS	Staircase
	Adrian and Zotterman, 1926a	Figure 10B (exp. 12)	6.1	26.8	13.2
	Adrian and Zotterman, 1926a	Figure 8 (exp. 6)	3.7	99.7	19.3
	Boyd, 1953	Figure 3 (filled circles, prep. 52)	15.4	59.9	25.9
		Figure 3 (open circles, stimulus on, prep. 52)	14.1	9.1	11.0
		Figure 3 (open circles, stimulus off, prep. 52)	11.0	16.9	13.8
		Figure 4 (initial adaptation, prep. 54)	12.9	31.1	18.9
	Lowenstein, 1956	Figure 3		31.2	10.3
				29.0	10.4
				25.6	9.8
				17.5	9.7
				13.6	8.6
				10.7	7.3
	Kiang, 1965	Figure 6.6 (unit 297-43)	37.7	151.0	81.7
		Figure 6.7 (unit 299-22	60.1	179.0	100.0
	Brown and Stein, 1966	Figures 1 and 2		130.7	25.7
				66.1	17.2
				39.7	11.2
				15.0	6.5
	Sakmann and Creutzfeldt, 1969	Figure 7
		1e-5 cd m^-2		69.3	38.7
				91.7	51.4
				121.9	68.5
				266.2	122.8
				408.4	131.9
				462.1	135.9
				479.7	146.9
		1e-3 cd m^-2		107.0	78.8
				111.0	80.7
				180.0	99.3
				236.0	106.0
				322.0	123.0
				452.4	124.1
				510.4	130.6
		1e-1 cd m^-2		76.4	55.0
				93.6	62.7
				162.0	80.1
				208.0	79.4
				370.0	103.0
				465.0	120.0
				514.0	128.0
	Matthews and Stein, 1969	Figure 7 (first adaptation)	28.8	70.7	44.6
		Figure 7 (second adaptation)	44.6	18.1	33.4
		Figure 7 (third adaptation)	33.4	65.1	43.7
		Figure 7 (fourth adaptation)	43.7	16.4	28.0
		Figure 7 (fifth adaptation)	28.0	57.8	42.4
		Figure 7 (sixth adaptation)	42.4	13.4	22.9
		Figure 8 (first adaptation)	23.9	43.4	32.0
		Figure 8 (second adaptation)	32.0	8.9	23.3
		Figure 8 (third adaptation)	23.3	43.4	30.7
		Figure 8 (fourth adaptation)	30.7	11.2	22.9
		Figure 8 (fifth adaptation)	22.9	42.0	31.6
		Figure 8 (sixth adaptation)	31.6	7.9	23.0
		Figure 8 (seventh adaptation)	23.0	42.0	30.9
	Gothilf et al, 1971	Figure 3		140.0	42.8
				137.0	38.5
				124.0	41.4
				100.0	40.6
				63.9	32.4
		Figure 7		200.0	34.9
				168.0	27.4
				164.0	32.9
				144.0	30.8
				124.0	29.3
	Chambers et al, 1972	Figure 2 (first adaptation)	6.7	22.6	10.9
		Figure 2 (second adaptation)	10.9	1.9	6.7
	Lange and Hartline, 1974	Figure 1b	2.7	16.3	7.4
	Smith and Zwislocki, 1975	Figure 1, unit GP-17-4		54.3	44.2
				67.0	67.0
				94.1	67.6
				89.6	78.4
				116.7	88.3
				152.0	96.4
				191.0	88.3
				216.3	119.9
				228.1	127.1
				264.3	143.3
				315.8	137.8
				334.8	171.3
				305.9	156.8
				340.3	185.7
				363.8	171.1
				364.7	187.4
				390.0	192.7
	Davis, 1976	Figure 2 (top)	11.7	69.6	30.6
		Figure 2 (bottom, middle presentation)	13.6	81.0	29.5
	Hopkins, 1976	Figure 10, (p-unit, first adaptation)	112	354	223
		Figure 10, (p-unit, second adaptation)	122	359	216
		Figure 10, (t-unit)	95.6	151	143
		Figure 12A	130	639	307
	Handwerker and Neher, 1976	Figure 2a				1.3
						6.0
						3.1
						7.0
						5.2
						10.0
						7.3
	Smith, 1978	Figure 2 (initial adaptation)	13.6	81.0	29.5
	Westerman and Smith, 1984	Figure 1, unit E8F2		371.1	61.3
				351.9	58.6
				296.8	57.5
				221.3	52.1
				150.3	45.8
				71.0	30.7
	Yates et al, 1985	Figure 1, unit GP31/13		310.9	69.6
				265.5	61.9
				121.2	32.5
				42.4	15.6
		Figure 1, unit GP31/08		158.2	118.8
				236.5	128.3
				304.0	153.3
				445.3	190.5
		Figure 2, unit GP27/04		339.8	77.9
				113.5	41.5
		Figure 2, unit GP27/18		146.9	91.9
				190.1	111.7
				290.7	136.3
				461.0	169.8
	Fay, 1985	Figure 3		588.0	164.0
				322.0	135.0
				257.0	107.0
				270.0	85.2
				192.0	77.2
				162.0	71.4
				158.0	67.2
				126.0	60.4
	Maes and Harms, 1986	Figure 2a, LiCi		294.5	76.6
				290.4	70.4
				230.7	66.6
				219.7	63.4
				127.5	50.7
		Figure 2a, NaCl		337.4	94.3
				244.5	85.1
				239.5	78.4
				164.3	60.8
				86.9	46.9
		Figure 2a, KCl		402.5	118.1
				344.1	114.0
				255.1	75.9
				147.3	48.1
		Figure 2a, RbCl		368.0	120.1
				323.9	106.5
				273.3	90.5
				179.9	69.6
				91.8	41.2
		Figure 2a, CsCl		328.1	115.1
				283.7	98.8
				258.1	93.2
				183.4	71.8
				104.7	50.6
		Figure 2b, LiCi		216.9	31.5
				216.9	28.7
				174.9	23.0
				171.5	28.3
				61.2	14.3
		Figure 2b, NaCl		427.0	44.4
				339.6	39.7
				284.6	26.1
				153.9	14.8
				116.9	11.8
		Figure 2b, KCl		571.0	55.7
				443.0	57.5
				348.0	35.7
				119.3	14.0
		Figure 2b, RbCl		431.8	61.1
				348.2	53.9
				268.7	39.5
				167.2	26.2
				42.1	10.7
		Figure 2b, CsCl		353.0	46.9
				296.5	49.7
				257.1	41.5
				176.7	26.4
				60.8	12.5
	Barrio et al, 1988	Figure 1	4.9	27.5	11.6
	Schäfer et al, 1988	Figure 2				1.1
						11.2
						5.4
						19.2
						9.7
						33.0
						15.3
						59.0
						26.8
	Schäfer et al, 1989	Figure 2				1.0
						2.9
						2.0
						5.0
						2.9
						5.9
						3.9
	Ohlemiller and Siegel, 1998	Figure 1 (upper)	12.2	96.1	28.7
		Figure 1 (lower)	2.6	51.1	14.5
	De Bruyne et al, 1999	Figure 11A (first presentation)	6.1	199.0	30.5
		Figure 11C (middle presentation)	3.8	199.0	28.8
	Ridgel et al, 2000	Figure A i	1.8	9.9	4.0
		Figure A ii	3.8	199.0	28.8
	Bernays et al, 2002	Figure 3		594.0	140.2
				422.8	200.7
				202.6	85.9
				125.4	46.1
	Merivee et al, 2003	Figure 10A	17.0	144.0	33.4
		Figure 10B	4.6	278.0	21.2
		Figure 10C	2.3	333.0	26.1
	Friedrich and Laurent, 2004	Figure 1a (Lys)	2.4	15.0	7.7
		Figure 1c (Trp)	4.9	70.0	22.3
		Figure 1c (Trp, 50 min. later)	3.1	73.2	24.2
	Gingl et al, 2005	Figure 2A	7.8	61.4	19.1
		Figure 2B	3.3	15.0	7.6
	Garm and Mori, 2009	Figure 3D	0.14	2.00	0.58
		Figure 4D	1.10	2.10	1.50
	Kim et al, 2011	Figure 2c				29.0
						69.9
						40.9
						70.3
						49.7
						71.6
						54.9
						33.4
						42.6
						23.3
						30.8
						9.7
						15.8
	Sumner and Palmer, 2012	Figure 6		383.3	140.8
				477.4	145.6
				621.5	170.8
				695.9	166.7
	Martelli et al, 2013	Figure 3a ab3A ethyl acetate		240.0	103.8
				208.9	86.1
				184.2	79.2
				157.2	67.9
				107.5	46.9
				86.9	50.9
				53.3	37.6
				33.9	20.6
		Figure 5a ab3A methyl butyrate		241.5	127.0
				236.2	105.3
				187.9	70.8
				126.4	52.2
				77.6	35.2
				42.0	33.1
		Figure 5b ab7A methyl butyrate		192.0	98.1
				172.9	89.7
				121.0	68.4
				98.1	48.8
				61.0	35.0
				40.8	26.5
		Figure 5a ab3A 1-pentanol		150.4	108.3
				138.5	90.0
				102.6	58.7
				64.4	45.0
				42.2	36.5
				21.1	24.5
		Figure 5b ab3B propyl acetate		201.4	121.3
				194.6	83.4
				139.1	52.2
				87.0	40.3
				54.1	34.1
				26.3	16.0
	Milner and Do, 2017	Figure 1B				1.1
						6.2
						2.9
						7.8
						4.6
						10.5
						6.9
						11.5
						8.2
		Figure 1D				4.3
						8.2
						5.5
						9.0
						6.3
	Mogdans et al, 2017	Figure 2	1.5	40.0	7.4
		Figure 5a	5.6	104.5	28.9
		Figure 5b	26.5	71.6	42.2
		Figure 6 top/middle/bottom		90.2	47.4
				70.3	41.9
				51.6	36.8
